# Supplementary material for: Analysis of Codon Usage Patterns of Six Sequenced Brachypodium distachyon Lines Reveals a Declining CG Skew of the CDSs from the 5′-ends to the 3′-ends
Source: Genes (Basel). 2021 Sep 23;12(10):1467. doi: 10.3390/genes12101467 (PMC8535453; doi:10.3390/genes12101467)
Supplement: Supplementary file 1 [file genes-12-01467-s001.zip]

Archive with 1 entries (1 files):
- genes-1307529 - supplementary.pdf
